# Supplementary material for: Foliar Calcium Absorption by Tomato Plants: Comparing the Effects of Calcium Sources and Adjuvant Usage
Source: Plants (Basel). 2023 Jul 8;12(14):2587. doi: 10.3390/plants12142587 (PMC10385325; doi:10.3390/plants12142587)
Supplement: Supplementary file 1 [file plants-12-02587-s001.zip]

Archive with 1 entries (1 files):
- plants-2467668-supplementary.pdf
